# Supplementary material for: Metallaphotoredox deuteroalkylation utilizing thianthrenium salts
Source: Nat Commun. 2024 Jun 13;15:5067. doi: 10.1038/s41467-024-48590-w (PMC11176366; doi:10.1038/s41467-024-48590-w)
Supplement: Supplementary file 3 — Source Data [file 41467_2024_48590_MOESM3_ESM.xlsx]

## Sheet: Supplementary Data 1
Supplementary Data 1
Cartesian coordinates of the optimized structures
1a
C	-2.90436	-2.00129	-0.119476
C	-2.10826	-1.30793	0.978999
H	-2.59343	-1.6382	-1.10744
H	-2.66929	-3.07203	-0.119186
C	-0.607145	-1.52148	0.880491
H	-2.32474	-0.2361	0.997221
H	-2.40975	-1.6993	1.95486
H	-0.055937	-1.03839	1.6853
H	-0.331666	-2.57662	0.82454
S	0.05391	-0.84134	-0.700744
S	1.43162	1.2834	1.4167
C	-0.418202	0.863576	-0.639597
C	0.1539	1.73698	0.28253
C	-1.41534	1.27312	-1.51854
C	-0.323879	3.04363	0.335508
C	-1.88529	2.57375	-1.4466
H	-1.82353	0.575868	-2.24029
C	-1.34429	3.44882	-0.511669
H	0.116791	3.74368	1.0346
H	-2.66842	2.9021	-2.11633
H	-1.70618	4.46727	-0.453248
C	1.80035	-0.80033	-0.414672
C	2.57667	-1.70904	-1.12586
C	2.36074	0.093634	0.495529
C	3.93986	-1.76098	-0.888671
H	2.11466	-2.37055	-1.8486
C	3.73428	0.033653	0.714839
C	4.50967	-0.895957	0.038203
H	4.55365	-2.46961	-1.42793
H	4.19254	0.729336	1.40683
H	5.57571	-0.929	0.222641
C	-5.03202	-1.14382	0.925645
H	-6.11212	-1.08102	0.924833
H	-4.5181	-0.626229	1.72713
C	-4.39325	-1.83022	-0.009703
H	-4.96925	-2.33096	-0.781976
1a-deprotonation
C	-3.37959	-0.881544	0.376707
C	-2.31207	-1.93058	0.006692
H	-3.29587	-0.638371	1.43963
H	-3.16379	0.038699	-0.17839
C	-0.893425	-1.54493	0.32461
H	-2.54804	-2.85824	0.538383
H	-2.40075	-2.16304	-1.06087
H	-0.610528	-1.36886	1.35676
S	-0.072534	-0.683151	-0.830453
S	1.52087	0.951482	1.59678
C	-0.071491	1.1485	-0.661169
C	0.499412	1.79868	0.426339
C	-0.849773	1.86172	-1.56494
C	0.262257	3.15639	0.625294
C	-1.08307	3.21493	-1.37264
H	-1.29093	1.34184	-2.40903
C	-0.535214	3.85615	-0.267018
H	0.719013	3.66226	1.46766
H	-1.69229	3.76705	-2.07666
H	-0.715529	4.91148	-0.106275
C	1.65676	-0.937322	-0.457364
C	2.32986	-1.90122	-1.19832
C	2.29713	-0.278714	0.589001
C	3.63571	-2.2364	-0.882989
H	1.80947	-2.40434	-2.00441
C	3.61079	-0.624648	0.904344
C	4.2707	-1.60188	0.178917
H	4.15393	-2.99326	-1.457
H	4.11409	-0.109088	1.71316
H	5.29147	-1.85736	0.433787
C	-4.76768	-1.3499	0.067307
H	-4.9779	-1.56497	-0.979085
C	-5.72233	-1.54856	0.965312
H	-6.70296	-1.91034	0.68245
H	-5.55067	-1.35079	2.01817
I
C	-1.27061	0.633804	0.177886
C	0.007075	-0.211918	0.135015
H	-1.18354	1.36774	0.987018
H	-1.38002	1.19463	-0.754573
C	1.22869	0.662888	-0.048592
H	0.107654	-0.783372	1.06122
H	-0.05424	-0.933468	-0.68254
H	1.19594	1.20874	-0.989536
H	1.34432	1.37082	0.769778
C	-3.50712	-0.303343	-0.440935
H	-4.35765	-0.939511	-0.231754
H	-3.5236	0.2591	-1.36834
C	-2.48873	-0.210518	0.400759
H	-2.50442	-0.791773	1.32014
Cl	2.73763	-0.316376	-0.085659
I-deprotonation
C	0.895154	-0.145194	-0.369212
C	-0.037794	0.816344	0.382835
H	0.357149	-1.09438	-0.472888
H	1.06593	0.242246	-1.37687
C	-1.35209	1.0466	-0.343901
H	-0.136858	0.444908	1.42174
H	0.454715	1.798	0.442441
H	-1.9334	1.74392	0.275005
C	3.40298	-0.144439	-0.161447
H	4.30328	-0.329555	0.413705
H	3.52649	0.249104	-1.16544
C	2.19223	-0.383614	0.33257
H	2.11712	-0.770105	1.34881
Cl	-2.37396	-0.554253	0.004025
II
C	2.0365	0.683636	-0.115432
C	0.720503	-0.101916	-0.180817
H	1.99639	1.50778	-0.83635
H	2.15644	1.12845	0.876346
C	-0.461424	0.80311	0.08942
H	0.609675	-0.563027	-1.1653
H	0.741489	-0.911629	0.551515
H	-0.419381	1.24773	1.08065
H	-0.560023	1.58755	-0.65684
Br	-2.14902	-0.189623	0.032383
C	4.19397	-0.458533	0.432212
H	5.01662	-1.10871	0.163328
H	4.20385	-0.032777	1.42988
C	3.21619	-0.189838	-0.419664
H	3.23614	-0.637303	-1.41094
II-deprotonation
C	1.53421	-0.07532	-0.382414
C	0.689937	0.944701	0.393807
H	0.911126	-0.966431	-0.519491
H	1.75081	0.324909	-1.37614
C	-0.588272	1.33058	-0.335485
H	0.555911	0.567381	1.42378
H	1.26814	1.87847	0.473212
H	-1.11903	2.03076	0.325655
Br	-1.88328	-0.318688	-0.00013
C	4.02938	-0.301757	-0.15157
H	4.90245	-0.587741	0.424322
H	4.19935	0.120188	-1.13712
C	2.79664	-0.454586	0.32091
H	2.67455	-0.875156	1.31885
III
C	2.59556	0.695718	-0.090001
C	1.25462	-0.045453	-0.191764
H	2.58493	1.54819	-0.778074
H	2.72204	1.09743	0.91905
C	0.101441	0.889173	0.101917
H	1.1427	-0.470685	-1.19228
H	1.24983	-0.880584	0.511635
H	0.147426	1.30499	1.10464
H	0.016642	1.69176	-0.625639
C	4.70876	-0.540571	0.424834
H	5.51212	-1.20551	0.134607
H	4.72316	-0.158765	1.44009
C	3.74867	-0.20247	-0.422597
H	3.76325	-0.606815	-1.43228
I	-1.81729	-0.133932	0.018565
III-deprotonation
C	2.01676	-0.074755	-0.37013
C	1.23062	0.995553	0.398285
H	1.35629	-0.941509	-0.488239
H	2.23866	0.300903	-1.37213
C	-0.003826	1.48379	-0.346647
H	1.0706	0.638758	1.43027
H	1.86773	1.89202	0.476067
H	-0.496217	2.20025	0.329588
C	4.50166	-0.40562	-0.162922
H	5.36827	-0.718757	0.40833
H	4.67784	-0.009059	-1.15776
C	3.26962	-0.496893	0.326245
H	3.1414	-0.894569	1.33268
I	-1.60969	-0.216613	-0.000524
IV
C	-4.51596	-0.148517	-0.171055
C	-3.03699	-0.542523	-0.210424
H	-4.76228	0.284434	0.802353
H	-4.69689	0.627285	-0.923403
C	-2.14937	0.662938	-0.002313
H	-2.83105	-1.28487	0.563961
H	-2.79613	-1.00153	-1.17284
H	-2.29406	1.40545	-0.790821
H	-2.32545	1.13	0.969373
O	-0.778922	0.203615	-0.047127
S	0.306317	1.37227	0.088446
O	0.163629	1.96633	1.38743
O	0.230807	2.1944	-1.0856
C	1.75929	0.385302	0.036217
C	2.2623	-0.137135	1.21891
C	2.38972	0.170611	-1.17814
C	3.41583	-0.900936	1.17303
H	1.75948	0.070943	2.15457
C	3.54525	-0.595894	-1.2043
H	1.98432	0.611876	-2.07951
C	4.06984	-1.1435	-0.035624
H	3.82332	-1.30916	2.09077
H	4.05174	-0.764884	-2.14716
C	5.31146	-1.99148	-0.069427
H	5.88113	-1.82134	-0.982281
H	5.95426	-1.77755	0.784896
H	5.04998	-3.05151	-0.029286
C	-6.30264	-1.8019	0.41141
H	-6.9143	-2.66048	0.164876
H	-6.45156	-1.34885	1.38585
C	-5.41065	-1.32021	-0.440863
H	-5.28613	-1.80149	-1.40865
IV-deprotonation
C	-3.17316	0.973605	0.542546
C	-3.20648	-0.464619	-0.04442
H	-3.50176	0.947577	1.5864
H	-2.12949	1.30522	0.534252
C	-2.35234	-1.51246	0.636192
H	-4.24097	-0.827682	-0.002596
H	-2.9424	-0.407052	-1.10788
H	-2.54803	-1.46864	1.71774
O	-0.921158	-0.84517	0.643438
S	0.060525	-1.59676	-0.274201
O	-0.348922	-1.56294	-1.65806
O	0.51247	-2.84921	0.280044
C	1.42778	-0.453753	-0.125895
C	1.42567	0.711049	-0.880447
C	2.47911	-0.733395	0.72757
C	2.48038	1.60202	-0.766277
H	0.600111	0.898173	-1.5563
C	3.53456	0.165859	0.833464
H	2.4616	-1.6569	1.29244
C	3.54788	1.34369	0.094276
H	2.48162	2.51229	-1.35713
H	4.36215	-0.054528	1.49941
C	4.67795	2.33138	0.224389
H	5.53712	1.88245	0.723777
H	5.00163	2.69056	-0.754228
H	4.36915	3.20244	0.807952
C	-5.08443	2.57825	0.215715
H	-5.67346	3.22385	-0.425618
H	-5.40732	2.47452	1.24679
C	-4.01378	1.9296	-0.233941
H	-3.73628	2.05703	-1.28018
V
C	2.73106	-0.126541	0.027472
C	2.1949	1.26559	-0.313739
H	2.57765	-0.335457	1.08952
H	2.15846	-0.874726	-0.530876
C	0.734692	1.43906	0.035529
H	2.75675	2.02362	0.23976
H	2.33678	1.4753	-1.37744
H	0.543596	1.22343	1.08598
H	0.36605	2.43363	-0.209459
O	-0.060352	0.530631	-0.787391
S	-0.842013	-0.659704	-0.127448
O	-1.05543	-1.63732	-1.1349
O	-0.314497	-0.963046	1.16371
C	-2.45355	0.182246	0.160814
F	-3.27202	-0.636429	0.794091
F	-2.24747	1.26209	0.906605
F	-2.99108	0.546178	-0.987782
C	5.14611	-0.507776	0.557114
H	6.18192	-0.584361	0.252095
H	4.92591	-0.653871	1.60915
C	4.18374	-0.25633	-0.317443
H	4.44075	-0.118514	-1.36558
V-deprotonation
C	-3.11137	-0.538772	-0.562619
C	-2.09491	-0.963231	0.505811
H	-2.70498	0.300376	-1.13366
H	-3.22003	-1.37811	-1.25764
C	-0.807034	-1.49982	-0.086223
H	-1.96554	-0.130283	1.2176
H	-2.51522	-1.80249	1.07821
H	-0.147072	-1.73358	0.758856
O	-0.102042	-0.151197	-0.653606
S	0.867356	0.668377	0.167279
O	1.09961	1.94768	-0.446449
O	0.681874	0.58473	1.58977
C	2.44199	-0.244319	-0.12927
F	3.45301	0.389623	0.472941
F	2.39	-1.48043	0.353358
F	2.7207	-0.312998	-1.42784
C	-5.03845	1.01063	-0.095215
H	-6.00057	1.20824	0.363411
H	-4.56933	1.82353	-0.639859
C	-4.44341	-0.171632	0.009716
H	-4.94475	-0.954317	0.579641
alkyl-radical
C	-0.001982	-0.21979	0.509499
C	1.11573	0.360769	-0.389208
H	-0.04749	-1.30397	0.380533
H	0.261969	-0.029395	1.55475
C	2.45444	-0.198859	-0.067675
H	0.854488	0.156991	-1.43081
H	1.12096	1.44863	-0.26802
H	3.02796	0.190799	0.762229
H	2.79713	-1.1141	-0.529752
C	-2.3877	-0.278474	-0.246973
H	-2.34544	-1.35023	-0.409378
H	-3.32457	0.218787	-0.464109
C	-1.33554	0.389336	0.203284
H	-1.41472	1.4646	0.350991
·OTs
S	1.99263	1.2e-05	0.004736
O	2.31913	0.003473	1.45643
O	2.36301	-1.25543	-0.703342
O	2.3629	1.25222	-0.709175
C	0.168782	-0.000169	-0.034658
C	-0.539215	1.2037	-0.025578
C	-1.93404	1.20112	0.001811
C	-2.65585	-0.000125	0.01592
C	-1.93408	-1.20124	0.001815
C	-0.539101	-1.20388	-0.025593
H	0.020035	2.13394	-0.054216
H	-2.47482	2.14757	0.008967
H	-2.47495	-2.14762	0.008953
H	0.020095	-2.13415	-0.05411
C	-4.1686	0.000113	0.008413
H	-4.57317	-0.894419	0.497221
H	-4.57356	0.877296	0.52763
H	-4.57333	0.017906	-1.01431
·OTf
S	-1.30473	0.00023	-0.000206
O	-1.34268	-1.16565	0.815945
O	-1.34174	-0.123868	-1.41793
O	-1.34371	1.2901	0.601136
C	1.31477	0.000288	4.7e-05
F	1.67682	1.02401	-0.716899
F	1.67385	0.108633	1.24606
F	1.6729	-1.13376	-0.528069
1b
C	-4.7349	-3.98114	-1.14806
C	-3.37055	-3.69143	-1.07661
C	-2.91894	-2.51152	-0.474268
C	-3.86146	-1.61875	0.059067
C	-5.2241	-1.90777	-0.013157
C	-5.6656	-3.0886	-0.615786
H	-5.06805	-4.90358	-1.61717
H	-2.64812	-4.39245	-1.49087
H	-3.52083	-0.696833	0.525881
H	-5.94333	-1.20812	0.404703
H	-6.72817	-3.31143	-0.668554
C	-1.44099	-2.18103	-0.413381
C	-1.0683	-1.0439	-1.38022
H	-0.847063	-3.07814	-0.634886
H	-1.19164	-1.87362	0.609929
C	0.416053	-0.69371	-1.47564
H	-1.36119	-1.32638	-2.40139
H	-1.62156	-0.139396	-1.12314
H	1.0434	-1.52495	-1.80382
H	0.561995	0.172884	-2.1222
S	3.83931	-1.5047	-1.15651
C	1.8996	-1.54886	0.863265
C	3.03257	-2.15041	0.295566
C	1.32808	-2.05191	2.03723
C	3.55007	-3.30812	0.890187
C	1.85062	-3.20621	2.61626
H	0.475752	-1.5444	2.47959
C	2.95077	-3.83812	2.03177
H	4.43394	-3.77594	0.467174
H	1.40194	-3.60672	3.51964
H	3.36406	-4.736	2.4818
C	2.56299	0.86538	-0.32241
C	2.51494	2.24223	-0.080852
C	3.69247	0.256183	-0.891882
C	3.59691	3.02956	-0.474723
H	1.6402	2.6792	0.394054
C	4.7679	1.06469	-1.27561
C	4.70833	2.44503	-1.08273
H	3.5634	4.10084	-0.303941
H	5.65442	0.606951	-1.70393
H	5.55011	3.06036	-1.38723
S	1.11923	-0.092469	0.156302
O	-0.554093	2.02306	-0.72564
S	-1.16624	2.28017	0.616377
O	-0.229698	2.91422	1.57256
O	-1.94749	1.13605	1.14178
C	-2.43753	3.59239	0.261771
F	-1.85485	4.6845	-0.255627
F	-3.07425	3.94393	1.38729
F	-3.34638	3.1426	-0.617493
TBABr
C	1.51403	-1.15937	0.527395
C	2.5432	-1.61398	-0.509793
H	0.971769	-2.02589	0.908837
H	2.01799	-0.691079	1.37759
C	3.59418	-2.53126	0.137749
H	2.05271	-2.15878	-1.32447
H	3.04967	-0.75376	-0.962603
C	4.63323	-3.03649	-0.868003
H	4.10148	-1.98995	0.948381
H	3.09157	-3.38772	0.607896
H	5.37114	-3.68192	-0.380018
H	4.16141	-3.61622	-1.67015
H	5.17394	-2.20352	-1.33281
C	-0.385867	-0.727328	-1.09517
C	-1.35502	-1.8633	-0.793926
H	0.326044	-1.02076	-1.87032
H	-0.97081	0.137989	-1.44024
C	-2.0931	-2.24074	-2.09123
H	-0.855459	-2.7497	-0.377368
H	-2.10455	-1.52638	-0.071936
C	-3.11343	-3.36307	-1.88085
H	-2.59845	-1.34258	-2.46737
H	-1.36551	-2.54239	-2.85824
H	-3.62991	-3.60428	-2.81621
H	-2.63321	-4.28088	-1.51837
H	-3.8744	-3.07102	-1.14775
C	1.09275	1.10847	-0.527401
C	2.18132	1.79231	0.297046
H	0.231921	1.77137	-0.700083
H	1.49233	0.82327	-1.50361
C	2.62051	3.09272	-0.400867
H	1.8239	2.04365	1.30269
H	3.05739	1.14257	0.42507
C	3.71186	3.83635	0.374618
H	2.98168	2.8597	-1.41197
H	1.74594	3.7423	-0.528891
H	4.00325	4.75592	-0.143844
H	3.36633	4.11567	1.37722
H	4.6118	3.21983	0.491471
C	-0.41869	0.270348	1.24247
C	-0.808178	-0.780801	2.28494
H	-1.29001	0.750215	0.77207
H	0.144611	1.05628	1.74803
C	-1.83005	-0.166733	3.25895
H	-1.249	-1.67131	1.82794
H	0.067798	-1.11746	2.85535
C	-2.2521	-1.14274	4.36109
H	-1.40273	0.737739	3.71339
H	-2.70947	0.16392	2.69275
H	-2.97761	-0.679448	5.03821
H	-2.71839	-2.04169	3.93986
H	-1.39269	-1.46421	4.96266
N	0.467186	-0.171117	0.058927
Br	-2.37573	2.07578	-1.05079
TS1A-Br
C	-3.65054	5.63102	1.82637
C	-3.79913	4.35965	1.26587
C	-2.84877	3.85542	0.371639
C	-1.73869	4.65212	0.046418
C	-1.58923	5.92076	0.604659
C	-2.54475	6.41517	1.49726
H	-4.40034	6.00833	2.5175
H	-4.66555	3.75309	1.52281
H	-1.00103	4.25719	-0.650441
H	-0.728374	6.52943	0.338352
H	-2.42879	7.40571	1.92971
C	-2.97022	2.47352	-0.233825
C	-1.97735	1.47765	0.403391
H	-2.74035	2.53001	-1.30294
H	-3.9953	2.09854	-0.132118
C	-1.67667	0.270331	-0.455467
H	-1.02414	1.97969	0.58516
H	-2.33777	1.17366	1.39647
H	-2.17811	0.131866	-1.40235
H	-0.765278	-0.290756	-0.289991
S	-4.79943	-1.24097	-2.03398
C	-4.53544	-0.879589	0.725402
C	-5.36624	-0.798063	-0.403448
C	-5.014	-0.492117	1.98339
C	-6.67003	-0.308571	-0.257774
C	-6.3044	0.01875	2.11259
H	-4.3698	-0.588663	2.85242
C	-7.12831	0.114607	0.989307
H	-7.32118	-0.262418	-1.12564
H	-6.66613	0.329607	3.08798
H	-8.13865	0.501648	1.08468
C	-2.91865	-2.73194	-0.579961
C	-2.08774	-3.83931	-0.379633
C	-3.7624	-2.6563	-1.69891
C	-2.08109	-4.86553	-1.32425
H	-1.429	-3.88653	0.484176
C	-3.76503	-3.70811	-2.6219
C	-2.91609	-4.79986	-2.44043
H	-1.42016	-5.71402	-1.17689
H	-4.43252	-3.66546	-3.47742
H	-2.91945	-5.60491	-3.16989
S	-2.83448	-1.41357	0.625204
O	2.46172	-3.05276	0.658926
S	1.20253	-2.85295	1.41581
O	0.393347	-4.0626	1.66004
O	0.425623	-1.65149	0.994834
C	1.80195	-2.36914	3.11441
F	2.64922	-3.27882	3.61246
F	0.781891	-2.22104	3.96858
F	2.46484	-1.18176	3.06405
C	4.86981	0.287047	-0.330434
C	4.9456	-0.926361	0.595971
H	5.23367	1.18216	0.177477
H	5.49708	0.137139	-1.2133
C	6.32397	-1.0354	1.26548
H	4.17846	-0.87186	1.37203
H	4.73543	-1.84634	0.043098
C	6.41731	-2.27071	2.16836
H	7.11281	-1.07496	0.500357
H	6.51699	-0.129427	1.85819
H	7.38215	-2.31239	2.68568
H	5.6233	-2.26605	2.92393
H	6.30513	-3.19244	1.58635
C	2.51963	1.03856	0.286791
C	3.08162	1.85976	1.44841
H	2.09972	0.110497	0.677054
H	1.70561	1.56054	-0.225002
C	1.93709	2.21229	2.41626
H	3.83622	1.2888	2.00167
H	3.56325	2.78232	1.1104
C	2.41831	3.02237	3.62376
H	1.16527	2.77833	1.8774
H	1.46492	1.28378	2.75923
H	1.58542	3.25893	4.29462
H	3.16469	2.46574	4.20343
H	2.87491	3.97043	3.31358
C	2.81518	-0.60082	-1.50843
C	3.55078	-1.22256	-2.69323
H	1.82498	-0.244073	-1.80843
H	2.68736	-1.34334	-0.720016
C	2.79853	-2.48766	-3.14783
H	3.61965	-0.526826	-3.53812
H	4.57603	-1.50517	-2.41985
C	3.48398	-3.18634	-4.32547
H	2.71282	-3.17639	-2.29838
H	1.77333	-2.21228	-3.42829
H	2.92689	-4.07904	-4.63008
H	3.55523	-2.5246	-5.19765
H	4.50096	-3.50375	-4.06359
C	3.57309	1.7161	-1.91511
C	3.99364	3.1183	-1.47871
H	2.57492	1.76461	-2.36043
H	4.27549	1.33799	-2.66162
C	4.14983	4.02019	-2.71556
H	3.22971	3.55404	-0.827043
H	4.93778	3.10729	-0.919306
C	4.52527	5.45955	-2.35067
H	4.91468	3.59851	-3.38272
H	3.20868	4.01778	-3.2808
H	4.62866	6.07835	-3.24849
H	3.75884	5.9198	-1.71592
H	5.47716	5.4989	-1.8069
N	3.4819	0.624244	-0.847378
Br	-0.120325	1.71365	-2.18616
INT1B-Br
C	5.48931	1.49328	-1.93352
C	4.10223	1.5316	-1.77495
C	3.45486	0.65146	-0.899375
C	4.22499	-0.274982	-0.179035
C	5.61019	-0.314006	-0.338472
C	6.24749	0.568449	-1.21463
H	5.97558	2.18719	-2.61506
H	3.51601	2.25918	-2.33402
H	3.72206	-0.96276	0.498734
H	6.19432	-1.03591	0.226875
H	7.32763	0.536834	-1.33415
C	1.94834	0.671834	-0.737747
C	1.27016	-0.474969	-1.50799
H	1.5493	1.63753	-1.07808
H	1.70219	0.561205	0.322333
C	-0.254534	-0.435184	-1.52895
H	1.56458	-0.43056	-2.56723
H	1.60866	-1.43195	-1.10168
H	-0.647296	0.53671	-1.83585
H	-0.656252	-1.20525	-2.19571
S	-2.66867	2.05571	-0.739232
C	-1.09899	0.606095	1.12017
C	-1.74863	1.80209	0.770046
C	-0.413019	0.490514	2.33382
C	-1.66475	2.89565	1.64134
C	-0.340622	1.59079	3.18635
H	0.117775	-0.43765	2.54882
C	-0.955539	2.79284	2.83634
H	-2.17308	3.81952	1.38218
H	0.206934	1.50323	4.11963
H	-0.899435	3.65183	3.49897
C	-2.85029	-0.727354	-0.58422
C	-3.52701	-1.94292	-0.733989
C	-3.46572	0.478421	-0.943537
C	-4.80265	-1.96494	-1.29503
H	-3.04581	-2.86559	-0.420952
C	-4.752	0.448078	-1.49822
C	-5.40678	-0.767991	-1.68538
H	-5.32176	-2.90991	-1.42115
H	-5.24017	1.38071	-1.76572
H	-6.40345	-0.776082	-2.11695
S	-1.15588	-0.872472	0.071347
Br	1.30551	-2.27607	1.39077
TS2B-Br
C	-6.08276	1.62044	-0.461257
C	-4.85853	1.2625	-1.02875
C	-4.35845	-0.038307	-0.891924
C	-5.10962	-0.974743	-0.167996
C	-6.33261	-0.620239	0.400394
C	-6.82306	0.67968	0.255728
H	-6.4584	2.63309	-0.582931
H	-4.2879	1.99953	-1.5901
H	-4.73411	-1.98922	-0.052842
H	-6.90421	-1.36029	0.954127
H	-7.77699	0.955844	0.696818
C	-3.01986	-0.423076	-1.48523
C	-1.90139	-0.428609	-0.383403
H	-2.74927	0.276185	-2.28471
H	-3.07596	-1.42245	-1.93127
C	-0.616473	-0.790219	-1.02222
H	-1.8615	0.560708	0.08368
H	-2.15491	-1.17139	0.375538
H	-0.481754	-1.80015	-1.38135
H	-0.049269	-0.022862	-1.53753
S	2.65887	1.57873	-1.60514
C	2.67135	-0.600277	0.157996
C	3.33622	0.10182	-0.859674
C	3.20769	-1.79474	0.653979
C	4.54512	-0.391397	-1.36342
C	4.39698	-2.29189	0.123538
H	2.6605	-2.34657	1.40927
C	5.06597	-1.5914	-0.880875
H	5.06903	0.166852	-2.13358
H	4.79866	-3.22793	0.499664
H	5.99879	-1.97235	-1.28693
C	1.36824	1.73672	0.857717
C	0.826582	2.44756	1.93827
C	2.00388	2.43252	-0.18278
C	0.895648	3.8389	1.97028
H	0.351243	1.90194	2.74864
C	2.09279	3.8283	-0.132017
C	1.52659	4.52871	0.932557
H	0.466761	4.38098	2.8079
H	2.6071	4.35958	-0.927586
H	1.59311	5.61261	0.95749
S	1.11259	-0.038231	0.836888
Br	-0.010288	-3.06788	0.710918
20
C	3.83135	1.20772	-0.433849
C	2.598	1.20291	0.218867
C	1.96415	-0.001667	0.551254
C	2.5991	-1.20409	0.213256
C	3.83247	-1.20475	-0.439454
C	4.45276	0.00253	-0.765644
H	4.30858	2.15296	-0.679249
H	2.12233	2.14648	0.478882
H	2.12426	-2.14928	0.468868
H	4.31056	-2.14841	-0.689232
H	5.41476	0.004153	-1.27104
C	0.608126	-0.003875	1.22593
C	-0.554138	-0.000613	0.207074
H	0.518238	0.874409	1.87867
H	0.518309	-0.886374	1.87296
C	-1.90613	-0.003126	0.903594
H	-0.475689	0.880691	-0.439545
H	-0.475473	-0.877541	-0.445441
H	-2.06273	-0.895849	1.51078
H	-2.06291	0.885363	1.51691
Br	-3.39412	0.001235	-0.408249
TS1C
C	5.0089	2.28095	0.676635
C	3.96808	1.56645	0.084934
C	3.30918	2.0896	-1.03887
C	3.69437	3.33995	-1.54176
C	4.73685	4.05116	-0.947244
C	5.39593	3.52218	0.16423
H	5.52053	1.86516	1.5404
H	3.6545	0.606036	0.487292
H	3.18612	3.75057	-2.41204
H	5.03592	5.01369	-1.3538
H	6.20828	4.07478	0.62885
C	2.19635	1.30943	-1.69174
C	0.835158	1.54557	-0.829727
H	2.39049	0.23568	-1.68533
H	2.03803	1.64231	-2.72181
C	-0.120789	0.74847	-1.55637
H	1.05259	1.14832	0.162412
H	0.623272	2.61687	-0.826549
H	-0.589557	1.1552	-2.44656
H	-0.109738	-0.334465	-1.43536
S	-3.16121	1.25593	-1.44694
C	-2.51103	1.38306	1.22988
C	-3.17833	2.008	0.164721
C	-2.4712	2.01365	2.48128
C	-3.80434	3.24655	0.348989
C	-3.07316	3.2577	2.65489
H	-1.96728	1.52374	3.30905
C	-3.74013	3.87357	1.59133
H	-4.33491	3.70993	-0.477533
H	-3.03247	3.74229	3.62593
H	-4.22028	4.83741	1.73235
C	-2.77053	-1.0727	0.001799
C	-2.91805	-2.44698	0.225368
C	-3.46068	-0.457544	-1.05376
C	-3.76167	-3.18923	-0.598054
H	-2.33876	-2.92057	1.00965
C	-4.32861	-1.20374	-1.85944
C	-4.47245	-2.57046	-1.63064
H	-3.86451	-4.25713	-0.430571
H	-4.87675	-0.714801	-2.6592
H	-5.13821	-3.15257	-2.26108
S	-1.63166	-0.149641	1.01358
O	1.1899	-1.87665	-1.10482
S	1.33579	-2.06013	0.370521
O	0.179601	-2.70953	1.02563
O	1.8713	-0.861469	1.0687
C	2.71109	-3.30446	0.51643
F	2.38782	-4.44769	-0.103978
F	2.96251	-3.5774	1.80437
F	3.83635	-2.82455	-0.039725
TBAF
C	-0.386003	0.748822	1.00267
C	-1.01571	2.11306	0.716161
H	0.5727	0.888048	1.5056
H	-1.02306	0.174414	1.68205
C	-1.22915	2.89927	2.01968
H	-0.372256	2.69674	0.047042
H	-1.97867	1.99445	0.205596
C	-1.84504	4.28195	1.78434
H	-1.87578	2.3199	2.69337
H	-0.26743	3.01092	2.53968
H	-1.98241	4.81886	2.72916
H	-1.20482	4.89733	1.14101
H	-2.8256	4.20344	1.29978
C	0.821919	0.496093	-1.23093
C	2.20171	0.958312	-0.770647
H	0.271883	1.35205	-1.63268
H	0.873009	-0.321494	-1.99113
C	2.84607	1.81503	-1.87514
H	2.1708	1.54614	0.158396
H	2.8517	0.097581	-0.585111
C	4.2821	2.23149	-1.54356
H	2.83334	1.25062	-2.81641
H	2.23323	2.71167	-2.04567
H	4.71127	2.8443	-2.34404
H	4.325	2.81654	-0.616243
H	4.92796	1.3549	-1.41338
C	-1.40195	-0.417245	-1.0199
C	-2.61929	-0.945549	-0.266466
H	-1.00016	-1.12203	-1.78426
H	-1.65657	0.531905	-1.49919
C	-3.79835	-1.11053	-1.24226
H	-2.41456	-1.92045	0.19076
H	-2.92943	-0.272879	0.546648
C	-5.05276	-1.67158	-0.565898
H	-4.03188	-0.138707	-1.69931
H	-3.49184	-1.77044	-2.06346
H	-5.87549	-1.77447	-1.28205
H	-4.86168	-2.66176	-0.134865
H	-5.39691	-1.01721	0.24494
C	0.395425	-1.5179	0.247125
C	1.50828	-1.5693	1.2929
H	0.637547	-1.98066	-0.738298
H	-0.474957	-2.02791	0.666878
C	1.89253	-3.03799	1.5475
H	2.40181	-1.02764	0.971847
H	1.19288	-1.12192	2.24623
C	2.99925	-3.18883	2.59554
H	1.00283	-3.59627	1.87109
H	2.21081	-3.49296	0.601191
H	3.25019	-4.24315	2.75654
H	3.91552	-2.6736	2.2824
H	2.6954	-2.76734	3.56191
N	-0.128847	-0.133229	-0.190279
F	0.432606	-1.90633	-2.45675
TS1A-F
C	1.7614	5.78898	-0.448802
C	1.84553	4.44715	-0.082888
C	3.03587	3.72799	-0.280293
C	4.13232	4.38197	-0.850434
C	4.04881	5.72806	-1.2184
C	2.86321	6.43507	-1.0187
H	0.836188	6.33761	-0.286672
H	1.00495	3.91674	0.360774
H	5.06151	3.8364	-1.00459
H	4.91099	6.22292	-1.65904
H	2.79714	7.48242	-1.30249
C	3.07631	2.27108	0.125999
C	2.22843	1.37624	-0.808294
H	2.63935	2.18154	1.12374
H	4.11158	1.91098	0.16614
C	1.62797	0.185946	-0.086551
H	1.38223	1.95018	-1.18785
H	2.81913	1.07848	-1.68588
H	1.85978	0.044808	0.959382
H	0.663006	-0.192331	-0.40352
S	4.29059	-1.4588	1.99803
C	4.39736	-1.21076	-0.786859
C	5.09043	-1.16721	0.432983
C	5.0654	-0.960315	-1.99137
C	6.45375	-0.847041	0.429435
C	6.41706	-0.620449	-1.98072
H	4.52101	-1.02597	-2.92871
C	7.10641	-0.558208	-0.768264
H	6.99865	-0.830555	1.36857
H	6.92857	-0.413496	-2.91563
H	8.16209	-0.303345	-0.75352
C	2.4303	-2.80001	0.376698
C	1.5096	-3.81763	0.113446
C	3.13418	-2.75722	1.59014
C	1.26081	-4.78298	1.08855
H	0.952668	-3.83776	-0.817597
C	2.89694	-3.75136	2.54621
C	1.95254	-4.74866	2.29983
H	0.519269	-5.54959	0.888649
H	3.45516	-3.73967	3.47765
H	1.76897	-5.50657	3.05621
S	2.64283	-1.54177	-0.877466
O	-2.67818	-2.77104	-0.186709
S	-1.69849	-2.8072	-1.29957
O	-1.13242	-4.13287	-1.62057
O	-0.705143	-1.69531	-1.27535
C	-2.73592	-2.39041	-2.79152
F	-3.72056	-3.28042	-2.96549
F	-1.99399	-2.35083	-3.90574
F	-3.31242	-1.16719	-2.6437
C	-4.29317	0.97241	1.14667
C	-4.82339	-0.305766	0.49614
H	-4.73058	1.85084	0.668337
H	-4.57107	1.00831	2.20406
C	-6.35942	-0.303067	0.453485
H	-4.43449	-0.41777	-0.51997
H	-4.47495	-1.18912	1.03927
C	-6.92052	-1.5864	-0.167861
H	-6.75987	-0.179691	1.47035
H	-6.70971	0.567201	-0.120364
H	-8.01487	-1.55842	-0.214783
H	-6.54018	-1.7294	-1.18573
H	-6.62918	-2.46734	0.415271
C	-2.2647	1.3002	-0.350127
C	-3.09359	2.1172	-1.34134
H	-2.16681	0.283678	-0.731642
H	-1.24886	1.68356	-0.202275
C	-2.35303	2.17836	-2.68996
H	-4.07369	1.65346	-1.50866
H	-3.28067	3.13676	-0.990814
C	-3.13151	2.95913	-3.75318
H	-1.36733	2.6394	-2.54119
H	-2.17063	1.15625	-3.04271
H	-2.58239	2.98908	-4.7007
H	-4.107	2.49756	-3.94936
H	-3.30999	3.99507	-3.43878
C	-2.04167	-0.068409	1.65909
C	-2.3969	-0.50021	3.08093
H	-0.993238	0.235786	1.57835
H	-2.23061	-0.891706	0.969652
C	-1.62911	-1.79217	3.41699
H	-2.13901	0.269205	3.81913
H	-3.47191	-0.698721	3.18402
C	-1.93311	-2.31072	4.8255
H	-1.87741	-2.55782	2.67173
H	-0.551546	-1.60422	3.31844
H	-1.3736	-3.22889	5.03674
H	-1.66349	-1.57271	5.59144
H	-2.99962	-2.5386	4.94428
C	-2.35521	2.34958	1.94743
C	-2.85137	3.74078	1.55457
H	-1.25924	2.31046	1.90352
H	-2.69682	2.12024	2.95978
C	-2.48731	4.75112	2.65654
H	-2.37931	4.06127	0.620297
H	-3.93728	3.76478	1.39668
C	-2.88003	6.18699	2.29571
H	-2.9802	4.46048	3.59489
H	-1.40712	4.70212	2.84768
H	-2.61477	6.88274	3.09922
H	-2.36899	6.52046	1.38459
H	-3.9597	6.27368	2.12204
N	-2.79268	1.15573	1.09319
F	0.34826	1.67862	0.959338
(3-fluoropropyl)benzene
C	2.64546	1.20635	-0.248928
C	1.33247	1.20303	0.223384
C	0.656096	-0.000401	0.463625
C	1.33298	-1.20336	0.222522
C	2.64599	-1.20578	-0.249787
C	3.30684	0.000515	-0.488214
H	3.15315	2.15111	-0.425684
H	0.825689	2.14737	0.412189
H	0.82661	-2.14806	0.410643
H	3.15409	-2.15019	-0.427214
H	4.33047	0.000866	-0.85303
C	-0.782941	-0.000869	0.935891
C	-1.79205	0.000185	-0.229438
H	-0.962968	0.878404	1.56888
H	-0.962917	-0.881319	1.56725
C	-3.23324	-0.000322	0.253917
H	-1.63036	0.881176	-0.862521
H	-1.63029	-0.879607	-0.864173
H	-3.44928	-0.89095	0.859267
H	-3.44936	0.889162	0.860922
F	-4.09715	0.000659	-0.838261
TBAOTf
C	-1.53976	0.336	1.20825
C	-0.096325	0.183508	1.6843
H	-2.15269	-0.469471	1.61424
H	-1.96715	1.27919	1.56046
C	-0.047313	0.274807	3.21918
H	0.323886	-0.772542	1.35737
H	0.55357	0.9458	1.24463
C	1.37397	0.109964	3.76697
H	-0.456544	1.24258	3.54522
H	-0.700386	-0.494954	3.65663
H	1.38092	0.176366	4.86062
H	1.79794	-0.857881	3.48008
H	2.04189	0.882558	3.37269
C	-1.24902	-0.980346	-0.938451
C	-1.81061	-2.30814	-0.436838
H	-0.163022	-0.977945	-0.808165
H	-1.45558	-0.862879	-2.00695
C	-1.05579	-3.46256	-1.12511
H	-1.67775	-2.40236	0.648073
H	-2.88307	-2.40589	-0.645102
C	-1.5202	-4.83719	-0.635935
H	-1.20211	-3.39104	-2.21175
H	0.019015	-3.33824	-0.950639
H	-0.973697	-5.63716	-1.14628
H	-1.34867	-4.95423	0.441037
H	-2.59045	-4.99226	-0.822897
C	-0.960386	1.43462	-0.995635
C	-1.0557	2.84076	-0.408246
H	-1.3174	1.42751	-2.03061
H	0.086959	1.11928	-0.990128
C	-0.191561	3.79609	-1.25396
H	-2.08824	3.21582	-0.375771
H	-0.675887	2.85208	0.619369
C	-0.177089	5.22148	-0.694784
H	0.828694	3.39722	-1.29704
H	-0.568009	3.8094	-2.28625
H	0.443145	5.87682	-1.31526
H	-1.18594	5.65194	-0.659453
H	0.232473	5.24381	0.322114
C	-3.24409	0.546596	-0.62007
C	-4.30195	-0.068651	0.30127
H	-3.37424	0.184692	-1.64411
H	-3.38723	1.62859	-0.635037
C	-5.70561	0.153163	-0.28921
H	-4.1391	-1.14082	0.444392
H	-4.25849	0.39666	1.29258
C	-6.81509	-0.38832	0.617631
H	-5.86493	1.22651	-0.462605
H	-5.76676	-0.329777	-1.27402
H	-7.8015	-0.221023	0.172768
H	-6.7023	-1.4662	0.78356
H	-6.80311	0.103318	1.59755
N	-1.76489	0.319002	-0.298423
S	2.70686	-0.299785	-0.986631
O	2.11744	1.04364	-0.705602
O	3.34588	-0.453385	-2.30046
O	1.81906	-1.42279	-0.561961
C	4.10332	-0.398795	0.239263
F	4.72818	-1.58209	0.159632
F	5.00342	0.570678	0.022481
F	3.63955	-0.259637	1.49969
TBACl
C	-0.659342	1.11422	0.852711
C	-1.46234	2.23034	0.18341
H	0.227627	1.53587	1.32761
H	-1.25349	0.640586	1.63936
C	-1.92475	3.26517	1.22326
H	-0.855785	2.73757	-0.575737
H	-2.34098	1.82414	-0.330436
C	-2.71991	4.41424	0.595804
H	-2.53971	2.76699	1.98549
H	-1.04978	3.66956	1.75063
H	-3.04113	5.13216	1.3578
H	-2.11815	4.95783	-0.142178
H	-3.61743	4.04429	0.086059
C	0.750843	0.503129	-1.16501
C	2.08138	1.13382	-0.767485
H	0.151839	1.21626	-1.73713
H	0.937601	-0.38975	-1.7812
C	2.75293	1.72976	-2.01814
H	1.9679	1.92305	-0.010804
H	2.74658	0.369752	-0.353298
C	4.13424	2.3198	-1.7197
H	2.84243	0.944702	-2.77917
H	2.10448	2.50781	-2.44553
H	4.58571	2.74012	-2.62482
H	4.07492	3.1216	-0.972864
H	4.81617	1.55307	-1.33387
C	-1.33456	-0.679734	-0.806269
C	-2.53986	-1.13494	0.013791
H	-0.85219	-1.52232	-1.32379
H	-1.65531	0.040408	-1.5631
C	-3.55256	-1.83735	-0.909219
H	-2.24593	-1.83897	0.800867
H	-3.03666	-0.291074	0.511539
C	-4.78661	-2.33995	-0.154133
H	-3.86444	-1.14428	-1.70275
H	-3.0552	-2.67636	-1.41107
H	-5.48819	-2.83394	-0.834719
H	-4.5096	-3.06495	0.620623
H	-5.32096	-1.51602	0.335288
C	0.512503	-1.10399	0.783637
C	1.41916	-0.675729	1.93951
H	1.02876	-1.72392	0.036168
H	-0.299026	-1.70588	1.19529
C	2.09639	-1.92273	2.53706
H	2.19391	0.025347	1.61716
H	0.845141	-0.174079	2.73011
C	2.99046	-1.58847	3.73496
H	1.32616	-2.64387	2.84332
H	2.68571	-2.41984	1.75686
H	3.45908	-2.49213	4.13911
H	3.79304	-0.896639	3.45182
H	2.41679	-1.11962	4.54426
N	-0.177431	-0.002323	-0.046466
Cl	1.15496	-2.69687	-2.14275
TS1A-Cl
C	-1.76439	6.4052	-1.20267
C	-2.12183	5.09084	-1.51124
C	-2.028	4.07418	-0.553089
C	-1.55838	4.40206	0.729037
C	-1.19954	5.71446	1.03795
C	-1.30308	6.72157	0.075144
H	-1.84612	7.1791	-1.96195
H	-2.47797	4.85011	-2.51067
H	-1.45679	3.62827	1.48636
H	-0.838143	5.94938	2.03594
H	-1.02432	7.74352	0.319394
C	-2.42556	2.65038	-0.894242
C	-1.26621	1.65506	-0.71433
H	-2.78578	2.60575	-1.92935
H	-3.27005	2.34958	-0.258638
C	-1.55851	0.2423	-1.12561
H	-0.432118	1.97195	-1.3502
H	-0.891691	1.66194	0.31414
H	-2.25367	0.008467	-1.91862
H	-0.870317	-0.536457	-0.831981
S	-4.18936	-2.33648	-1.8266
C	-4.67823	-0.295855	0.019133
C	-5.18155	-1.09268	-1.02039
C	-5.48858	0.672772	0.624169
C	-6.49446	-0.888249	-1.46332
C	-6.78514	0.883705	0.159656
H	-5.09566	1.25882	1.44971
C	-7.28315	0.106956	-0.888799
H	-6.8922	-1.51506	-2.25586
H	-7.40534	1.64559	0.621833
H	-8.29625	0.261266	-1.24869
C	-2.77483	-2.22997	0.591322
C	-2.0554	-2.80094	1.64717
C	-3.28655	-3.02382	-0.446774
C	-1.8201	-4.17624	1.64375
H	-1.67274	-2.16909	2.44501
C	-3.06076	-4.40492	-0.422838
C	-2.31713	-4.97378	0.611206
H	-1.25433	-4.62052	2.45719
H	-3.47492	-5.02686	-1.2108
H	-2.14519	-6.04661	0.617213
S	-2.99527	-0.452765	0.603448
O	0.512899	-0.553375	1.54553
S	0.134388	0.201855	2.77853
O	-0.807239	-0.51793	3.65921
O	-0.142972	1.63733	2.54925
C	1.72546	0.230445	3.7501
F	2.16312	-1.01859	3.99991
F	1.58066	0.868133	4.91413
F	2.7005	0.860483	3.04759
C	4.48345	-1.08636	-0.478311
C	4.26967	-1.50419	0.977676
H	5.15531	-0.228731	-0.532979
H	4.94653	-1.89933	-1.04439
C	5.60556	-1.55534	1.73727
H	3.59418	-0.813345	1.48834
H	3.79376	-2.49065	1.02018
C	5.43523	-2.05878	3.17419
H	6.3162	-2.20009	1.20008
H	6.05083	-0.550699	1.74929
H	6.38587	-2.03005	3.71752
H	4.70897	-1.44793	3.71981
H	5.07237	-3.09351	3.18886
C	2.58388	0.597066	-0.683915
C	3.51207	1.69257	-0.155281
H	1.91992	0.280638	0.122294
H	1.9543	0.952735	-1.5038
C	2.67111	2.92155	0.241028
H	4.04989	1.34317	0.733547
H	4.26571	1.99345	-0.890245
C	3.51962	4.02917	0.872102
H	2.15695	3.31139	-0.647662
H	1.88896	2.61765	0.946535
H	2.89916	4.89565	1.12388
H	3.99559	3.68124	1.79687
H	4.31175	4.37023	0.19317
C	2.14143	-1.78009	-1.10383
C	2.5059	-3.18467	-1.58176
H	1.30023	-1.38916	-1.68508
H	1.85273	-1.79112	-0.052184
C	1.31033	-4.1272	-1.35411
H	2.75312	-3.18967	-2.64945
H	3.37895	-3.57888	-1.04477
C	1.59775	-5.56271	-1.8038
H	1.03574	-4.12035	-0.291025
H	0.440716	-3.73709	-1.89797
H	0.729476	-6.20806	-1.63154
H	1.83637	-5.60507	-2.87339
H	2.44553	-5.99214	-1.25559
C	3.5353	-0.550973	-2.72831
C	4.43199	0.607878	-3.16081
H	2.55666	-0.461874	-3.21108
H	3.99238	-1.49588	-3.03199
C	4.71006	0.510904	-4.67133
H	3.94097	1.56487	-2.95825
H	5.38679	0.607215	-2.61953
C	5.57482	1.66629	-5.18442
H	5.20527	-0.445218	-4.89203
H	3.75447	0.497517	-5.2111
H	5.75578	1.57343	-6.26063
H	5.08753	2.63296	-5.01118
H	6.55	1.68893	-4.68262
N	3.22861	-0.698503	-1.23571
Cl	-0.020894	0.085669	-3.28029
(3-chloropropyl)benzene
C	3.09328	1.20719	-0.348504
C	1.81968	1.20306	0.221586
C	1.16466	-0.001166	0.511622
C	1.82082	-1.20394	0.21821
C	3.09444	-1.20528	-0.351861
C	3.73495	0.001663	-0.637741
H	3.58594	2.15217	-0.562381
H	1.32825	2.14692	0.449197
H	1.33026	-2.14889	0.443167
H	3.588	-2.14918	-0.568359
H	4.72825	0.002753	-1.07845
C	-0.233633	-0.002654	1.09397
C	-1.32642	3.2e-05	0.002628
H	-0.365866	0.876006	1.7391
H	-0.365788	-0.884526	1.7347
C	-2.72114	-0.001754	0.614146
H	-1.2076	0.881659	-0.637572
H	-1.20737	-0.878212	-0.642168
H	-2.8966	-0.891533	1.22339
H	-2.89682	0.884734	1.2281
Cl	-4.01768	0.001481	-0.66312
TBAI
C	2.28683	-0.433164	0.412377
C	3.30166	-0.288732	-0.72334
H	2.2582	-1.4699	0.749111
H	2.58743	0.178465	1.26715
C	4.71213	-0.658241	-0.231618
H	3.03679	-0.941417	-1.5633
H	3.31467	0.737331	-1.10879
C	5.76846	-0.546334	-1.33552
H	4.98774	-0.005474	0.608183
H	4.70323	-1.68272	0.165277
H	6.76064	-0.813582	-0.956965
H	5.53992	-1.21492	-2.17394
H	5.82547	0.475356	-1.72937
C	0.264861	-0.883829	-1.04625
C	0.097451	-2.38412	-0.825169
H	0.912061	-0.698229	-1.90655
H	-0.715735	-0.432067	-1.24323
C	-0.341474	-3.04825	-2.1435
H	1.02362	-2.85936	-0.473518
H	-0.676498	-2.56781	-0.0733
C	-0.600452	-4.54944	-1.98382
H	-1.25114	-2.55295	-2.50487
H	0.430364	-2.88585	-2.90923
H	-0.904474	-4.99718	-2.9359
H	0.297319	-5.07712	-1.63766
H	-1.40077	-4.73657	-1.25851
C	0.752564	1.40773	-0.405379
C	1.44921	2.4879	0.420096
H	-0.326048	1.59673	-0.476361
H	1.15455	1.40092	-1.42097
C	1.18426	3.86815	-0.210921
H	1.0816	2.50234	1.45283
H	2.53313	2.32035	0.469271
C	1.85585	5.00546	0.564828
H	1.544	3.86834	-1.24899
H	0.101623	4.03804	-0.259245
H	1.65231	5.97259	0.093307
H	1.48678	5.0548	1.59622
H	2.94466	4.87589	0.604568
C	-0.020391	-0.146359	1.36183
C	0.230091	-1.30826	2.32578
H	-1.05153	-0.131876	0.988668
H	0.13665	0.787609	1.90263
C	-0.841262	-1.28687	3.4328
H	0.195097	-2.27644	1.81837
H	1.2205	-1.22653	2.79193
C	-0.63658	-2.39902	4.46591
H	-0.82587	-0.310404	3.93589
H	-1.83402	-1.37844	2.97552
H	-1.41196	-2.36131	5.23823
H	-0.681623	-3.38998	3.99812
H	0.336464	-2.30875	4.96463
N	0.856734	-0.044159	0.09756
I	-3.16531	0.826406	-0.658314
TS1A-I
C	-1.30486	6.32468	-1.13741
C	-1.74952	5.04257	-1.4688
C	-1.80315	4.02623	-0.506111
C	-1.39303	4.32112	0.804851
C	-0.946338	5.60152	1.13612
C	-0.902242	6.60881	0.168121
H	-1.27295	7.09862	-1.9003
H	-2.05921	4.82695	-2.48913
H	-1.40834	3.54643	1.56777
H	-0.634826	5.8118	2.15624
H	-0.557422	7.60589	0.430274
C	-2.29192	2.63752	-0.874791
C	-1.24802	1.54994	-0.570272
H	-2.54899	2.60793	-1.94073
H	-3.21767	2.41634	-0.325299
C	-1.62816	0.161725	-0.987056
H	-0.319357	1.79537	-1.09694
H	-0.987216	1.53725	0.493361
H	-2.38202	-0.037628	-1.73462
H	-1.00697	-0.665654	-0.674539
S	-4.58184	-2.14838	-1.60714
C	-4.80737	-0.121066	0.302947
C	-5.42204	-0.841261	-0.73328
C	-5.49456	0.915855	0.947977
C	-6.72237	-0.49881	-1.12615
C	-6.77756	1.26523	0.53077
H	-5.01657	1.4444	1.76756
C	-7.38752	0.560059	-0.50963
H	-7.20645	-1.06655	-1.91522
H	-7.30104	2.07855	1.02401
H	-8.39121	0.821864	-0.831702
C	-3.06575	-2.23624	0.747902
C	-2.34076	-2.8984	1.74672
C	-3.68459	-2.95193	-0.28912
C	-2.20993	-4.2865	1.68575
H	-1.87699	-2.32581	2.54711
C	-3.56442	-4.34642	-0.320916
C	-2.81646	-5.00657	0.654102
H	-1.64254	-4.802	2.45498
H	-4.05847	-4.90674	-1.10904
H	-2.72504	-6.08848	0.614598
S	-3.13422	-0.451864	0.827754
O	0.478753	-0.453896	1.75511
S	-0.101181	0.14629	2.99462
O	-0.865884	-0.804113	3.82595
O	-0.703984	1.48097	2.79536
C	1.4117	0.50834	4.01387
F	2.10292	-0.620511	4.26645
F	1.09764	1.0797	5.17873
F	2.24587	1.34859	3.34961
C	4.60494	-0.913025	0.282363
C	4.2752	-0.898917	1.77459
H	5.3303	-0.12989	0.058909
H	5.0577	-1.86584	-0.005219
C	5.5382	-1.21065	2.5969
H	3.88657	0.078403	2.07274
H	3.49164	-1.62411	2.01676
C	5.28375	-1.18105	4.10769
H	5.92958	-2.19692	2.3088
H	6.3243	-0.484654	2.34409
H	6.20835	-1.37468	4.6623
H	4.89321	-0.208004	4.42401
H	4.54731	-1.93677	4.4013
C	2.69742	0.617373	-0.381091
C	3.49507	1.91958	-0.427318
H	2.22956	0.492287	0.595754
H	1.89534	0.639113	-1.12397
C	2.61165	3.07221	0.089654
H	4.39796	1.86216	0.194227
H	3.81677	2.15063	-1.44892
C	3.3217	4.42816	0.045594
H	1.69477	3.1252	-0.510577
H	2.29296	2.85082	1.11558
H	2.65562	5.22078	0.401799
H	4.21913	4.4324	0.677012
H	3.62904	4.68546	-0.975584
C	2.35982	-1.79516	-0.475435
C	2.84599	-3.24273	-0.420394
H	1.67808	-1.64952	-1.3196
H	1.81598	-1.54199	0.435855
C	1.63041	-4.1887	-0.38828
H	3.47013	-3.50214	-1.28541
H	3.45404	-3.41796	0.475598
C	2.03627	-5.66029	-0.262299
H	0.977484	-3.911	0.449225
H	1.03875	-4.04413	-1.3011
H	1.15364	-6.30864	-0.243519
H	2.66235	-5.97593	-1.10592
H	2.60234	-5.84098	0.659817
C	3.89642	-0.777822	-2.12317
C	5.23898	-0.146068	-2.49931
H	3.07557	-0.34551	-2.70252
H	3.93619	-1.84063	-2.36808
C	5.43863	-0.227309	-4.02383
H	5.29682	0.900776	-2.18747
H	6.06557	-0.673099	-2.00708
C	6.79171	0.337005	-4.46855
H	5.35216	-1.27368	-4.34752
H	4.62747	0.316025	-4.52524
H	6.90578	0.26892	-5.55556
H	6.89403	1.3924	-4.18876
H	7.62353	-0.211919	-4.0104
N	3.43565	-0.703204	-0.66064
I	-0.024205	-0.234679	-3.47094
(3-iodopropyl)benzene
C	4.42893	1.20806	-0.49064
C	3.21982	1.20344	0.206606
C	2.59881	-0.001565	0.562154
C	3.22059	-1.20452	0.201053
C	4.42971	-1.20516	-0.496205
C	5.03788	0.002456	-0.84474
H	4.897	2.15319	-0.753331
H	2.75399	2.14702	0.483734
H	2.75535	-2.14965	0.473818
H	4.89836	-2.14877	-0.763253
H	5.98077	0.004018	-1.38488
C	1.2687	-0.003668	1.28704
C	0.069118	-0.000738	0.307791
H	1.20133	0.875031	1.94158
H	1.2013	-0.88624	1.93634
C	-1.24628	-0.002981	1.06715
H	0.130087	0.880895	-0.339718
H	0.130071	-0.878495	-0.344968
H	-1.38471	-0.895977	1.67682
H	-1.38482	0.886479	1.68195
I	-3.00646	0.000764	-0.290743
